# Supplementary material for: The insulin-like peptide INS-27 mediates a muscle-to-neuron feedback signal coupling muscle activity with AMPA receptor trafficking
Source: PLoS Genet. 2025 Jul 18;21(7):e1011786. doi: 10.1371/journal.pgen.1011786 (PMC12303390; doi:10.1371/journal.pgen.1011786)
Supplement: S3 Table — (XLSX) [file pgen.1011786.s008.xlsx]

## Sheet: F1
1C	Raw Fluorescent Intensity Values			1E	Raw Fluorescent Intensity Values			1G+ S1B	Raw Fluorescent Intensity Values
	akIs201	unc-29(x29)			akIs201	unc-29(x29)			akIs201	unc-29(e1072)	unc-29(x29)	unc-29(x29); pzEx476	unc-29(x29); pzEx477	unc-38(e264)
	9237	45250			26639	60638			34943	131042	120255	15690	66155	81652
	19054	101517			68892	55831			38847	115485	145837	86016	86062	197814
	12124	45692			11955	88832			50148	94941	105504	145936	71065	90547
	20975	58452			61122	185282			75812	95503	113025	57271	18043	144423
	30736	66377			70056	140539			69166	75604	99505	88002	10120	77284
	6599	37945			13472	41325			17008	168255	227540	44336	24010	203782
	8329	53241			32985	74916			36877	140579	162961	53940	35791	166992
	21084	55625			32663	80644			11052	87047	233239	87810	42229	91382
	30360	47603			3752	28303			62335	65207	244618	24035	58272	134671
	58239				205273	56597			12116	87164	166880	44753	75241	168292
					1603	78876			7619	107223	120797	20021	92996	142664
					24358	9569			57541	130749	135291	40464	34166	124629
					6526	21444			127637	167726	88816	53667	69405	151872
					26054	17349			54990	120944	137524	44956	18668	256297
					16573	69593			37696	100888	115263	61804	35115	192444
					61333	25095			191809	119924	120206	8024	115638	224849
					5995	10390			100572	197260	135109	54876	45829	240047
					7759	5029			50057	49493	232271	96733	80862	303904
					64520	38195			124291	84760	48252	6346	61651	213417
					64365	90682			7768	86255	177719	74547	44056	146220
					51230	66938			4573	194891	132315	2006	59502	299813
					58721	49888			30976	100987	87889	12842	51759	265978
					49507	29118			80840	119417	157662	31341	44935	165326
					97400	65204			38099	99963	203148	93813	48305
					39449	31059			81841	175102	218333	158079	100239
					57086	24563			62372	146120	164383	141119	27500
					37510	440157			65445	112366	83593	69581	99363
					1770	9460			32904	96086	112463	62149	157409
					85705	343420			59745	104782	97370	148037	42058
					9991	19769			16643	227092	113694	1305	207438
					8302	216454			41003		116138	44350	48454
					39915	113348			44724		144024	112578	150044
					61918	197328			25896		37468	37222	112791
					267338	50974			6839		105114	7371	20814
					5833	392872			16847		114261	38618	29545
					4002	57634			38941		147715	66602	64610
					81074	50247			51901		144265	92351	50946
					6151	177493			76539		146353	75545	41568
					12249	499916			65121		237854	126066	42210
					32363	21709			8402		86351	18856	23223
					8513	9517			75986		63443	19175	33364
					75918	31240			39204		54020	44084	95803
					14906	46184			9033		128906	40827	153708
					14176	79177			96195		121845	44168	66500
					22254	71063			109591		171524	61066	93396
					41929	117248			78848		147828	34610	65486
					78258	50660			70885		60246	107220	83967
					69208	83555			29445		45118	36102	21358
					94870	165407			54336		91943	92198	31708
					13018	223841			86139		75098	36939	8196
					24782	63573			46428		90215	53907	145115
					70053	50054			8764		137573		27329
					31331	99115			13234		181382		30947
					131605	132831			17663		125100		15433
					37935	63428			25257		147056
					8129	117389			46254		194661
					36048	100625			5778		44050
					16644	105707			31376		33807
					17979	125963			23721		71809
					33539	49068			8457		111589
					100412	272044			41838		102771
					32417	79920			102105		72029
					97149	73593			23559		97616
					19958	260401			8729		86679
					124844				16277		129820
									26246		91032
									93692
									54794
									30603
									14934
									41789
									71266
									40000
									74918
									43611
									60582
									57655
									90838
									20509
									116874
									180485
									119682
									47340

## Sheet: F2
2C	Raw Fluorescent Intensity Values									2F	Raw Fluorescent Intensity Values									2I	Raw Fluorescent Intensity Values
	akIs201 0hr TS	akIs201 2hr TS	akIs201 4hr TS	akIs201 6hr TS	unc-54(e1301ts) 0hr TS	unc-54(e1301ts) 2hr TS	unc-54(e1301ts) 4hr TS	unc-54(e1301ts) 6hr TS			akIs201 0hr TS	akIs201 0.5hr TS	akIs201 1hr TS	akIs201 2hr TS	twk-18(cn110ts) 0hr TS	twk-18(cn110ts) 0.5hr TS	twk-18(cn110ts) 1hr TS	twk-18(cn110ts) 2hr TS			akIs201 0hr TS	akIs201 0.5hr TS	akIs201 0.5hr TS + 0.5hr REC	akIs201 0.5hr TS + 1hr REC	akIs201 0.5hr TS + 2hr REC	twk-18(cn110ts) 0hr TS	twk-18(cn110ts) 0.5hr TS	twk-18(cn110ts) 0.5hr TS + 0.5hr REC	twk-18(cn110ts) 0.5hr TS + 1hr REC	twk-18(cn110ts) 0.5hr TS + 2hr REC
	9875	25518	13617	4644	52580	84903	24228	40290			43850	16376	5369	5303	37251	58274	85752	320595			93708	10371	68169	175866	44307	58125	643923	369099	379335	201573
	7240	35350	26595	127636	36195	127439	176415	172864			35188	15574	14277	15968	13461	41020	181910	155221			56061	3462	123270	82098	76389	112593	407763	533730	236934	170832
	15014	572	43780	4674	59341	75975	60442	242786			11234	10387	21978	20375	15826	79740	106651	259662			49122	54534	32091	82713	50691	113358	209904	331416	218442	112044
	21555	32005	55802	68441	56469	64526	54138	144356			28699	1905	8015	8277	31535	121615	134085	174679			43713	16566	53115	109326	55599	114774	389109	177192	148845	104637
	10827	4951	8427	6661	61131	51162	122922	232238			7036	7554	25284	21329	50035	50393	236860	235483			65682	121797	97062	130326	274041	155520	427893	588585	430338	53415
	38126	18512	38144	48519	16025	110815	279817	109877			19513	11191	14895	13657	24693	21823	278847	271038			30867	117174	72138	75984	151530	75972	551940	835890	114219	153576
	15576	492	40066	96650	39512	43158	203195	488009			19820	20064	8799	45097	65660	198930	55737	297675			76875	21588	121563	35118	42123	54342	978333	121887	87801	230433
	7409	16406	13254	40714	124805	63617	99027	296309			56012	21494	20841	17742	11641	98300	87724	171306			367320	62961	47169	112515	93072	65751	493197	355428	435114	187599
	16118	30176	51892	13350	27725	90278	144829	325929			20550	17983	14438	32346	1077	69049	213983	201978			29793	69588	218106	98577	52905	396675	551073	183102	120246	151977
	10615	11445	38891	29792	25160	92780	156292	354711			9669	4877	38863	43958	9029	146474	212739	198558			5778	68196	143691	65499	31041	277236	194037	359436	119877	164940
	9123	29848	27139	55208	38073	204043	113877	298318			26886	18419	5173	25319	26278	85071	132613	293910			147327	69684	157269	111729	71031	113049	1156869	283164	247467	124656
	8294	15080	161491	54628	81244	50271	112980	301801			29746	18532	37497	12309	33171	112483	211325	276062			130188	120615	47814	192552	105309	78762	147033	586473	234507	284742
	27014	7666	12761	99459	71763	97988	72691	249435			15013	3475		34304	38401	34462	134042	237938			84225	25953	69153	95463	26847	20196	425187	387423	278694	195045
	54875	42022	68867	133435	61342	261531	40092	316448			45374	25222		26078	22379	235614	125425	448871			80067	96261	160260	145917	54048	74454	259440	260298	323733	157422
	18510	32147	65053	86251	92350	40391	100486	287201			14059	6783		21264	16137	149314	92684	222939			64509	77823	357072	97803	68352	138891	495327	261846	255750	79632
	52537	95247	84821	143514	40850	51913	24336	76045			42936	38281		28574	39615	48549	180908	147915			39579	192519	74592	19719	42702	4833	283653	424398	211089	203685
	27417	5677	73882	80147	61312	103255	33803	121171			7166	12767		4740	43765	111868	132177	180543			38940	120054	69630	53958	35046	104142	91422	502497	226221	116970
	29610	14685	45987	83272	65300	147386		62564			33336	6132		67206	23029	52698	167320	145181			178533	25269	55620	138561	48318	28113	270168	421935	271641	42987
	24839	24987	17572	27852	35405	53157		147471			24117	15615		12818	43045	66048	115201	200321			41553	163206	66918	136680		193473	398922	236460	69747	47667
	59000	23046	7130	151388	9298	80546		130740			30355	12573			10819	143547	93215	293938			60426			59151		68466	369972	288258	246285	72942
	56619	36232	21900	100886	51524	43671		44971			32816	21598			3923	140059	104189	222342			93024					39093	337467	198840	348477	32535
	69485	180462	790	12759	41142	46693		138695			48318	5904			31041	64744	360513	303820			77631					71304	237723	238707	145689	45750
	20283	119455	2513	615	13315	44123		41421			44653	5279			61257	90799	132124	259306			97320					50379	214767	623703	145779	135231
	138905	9956	31326	47056	39366	58657					29976	37581			39753	164378	126780	179183			81360					38814	405420	258870	207336	50784
	23533	17859	19051	13457	24769	35559					14837	1415			36254	21890	240794	303173			139221					158328	297420	213915	121212	127440
	21656	21648	14010	57246	28022						11304	7381			12952	94869	161967	230986			117357					33390		414879	133917	78141
	21507	562		33506	20048						14668	46962			26398	48527		114008			29958							253221	299184	120660
	83747	6277			7957						14725	26188			47516	81138					125496							433560
	63479	5154			2621						9985	60365			62830	120025												404415
	36112	28058			1673						28525	76514			73312	71476												337002
	35361	9464			11194						21564	33307			3183	68847
	61287	15825			35080						48491				6971	272106
	15698				20439						25281				7314	184060
	62309										17413				59015	169371
	12595										52052				88266
	4700										41695				10801
	6003										56388				21213
	1896										40179				30084
	3321										47780				26057
	4110										16776
											5609
											18163
											3688
											32211
											52189

## Sheet: F3
3B	Raw Fluorescent Intensity Values							3D+4G	Raw Fluorescent Intensity Values
	akIs201	unc-31(e928)	unc-29(x29)	unc-29(x29); unc-31(e928)	unc-29(x29); unc-31(e928); pzEx479	unc-29(x29); unc-31(e928); pzEx498			akIs201	akIs201 2hr TS	twk-18	twk-18 2hrTS	twk-18; unc-31	twk-18; unc-31 2hrTS	twk-18; ins-27	twk-18; ins-27 2hrTS
	64196	811	31315	3517	20591	686019			65938	11634	83015	241214	23047	101239	13714	125826
	12800	6297	90927	6282	19627	349536			16271	37409	28928	242207	28172	39272	67848	49480
	6286	4825	63982	4897	86533	87528			40128	27917	94085	233234	27290	45604	83808	34288
	29548	4818	58198	4666	21250	186234			31762	18377	67538	304847	6830	37252	103406	121265
	21939	1126	81026	9328	22701	410973			31947	30780	30620	335706	2243	27308	30920	39994
	25553	3375	104764	11229	33852	752562			19686	23111	127164	172934	9525	34013	25682	78828
	48411	13502	87786	20043	105934	710679			67203	49404	75986	231327	30463	10656	24740	67058
	28782	1450	78049	3794	112101	52611			41949	11442	54957	220900	12696	32416	11958	164756
	26346	545	52918	6940	18368	324813			51504	13636	25379	197991	23301	62926	71215	95469
	70659	3888	160095	1852	23042	249531			64569	18097	66870	76562	26823	7015	16074	37650
	48807	1243	62335	20597	22447	627480			15928	11979	91850	164845	19694	9357	2732	20276
	40971	863	129854	5265	11787	439107			6659	14059	32992	181996	7297	42356	22067	16552
	39149	4614	134826	4403	117895	496446			15649	12552	30867	256502	25318	73672	17753	151065
	29065	387	172232	2138	5784	145596			42811	11598	50399	140406	33398	43899	19039	4810
	41436	2478	125789	5251	37112	459672			23698	7088	4568	101672	7634	41210	61507	60442
	43801	3831	222913	2866	65235	612924			13880	51108	61662	58169	20057	56429	18168	193842
	68425	3057	121281	9528	67443	1753659			60041	56279	32296	186687	13235	3596	162675	298585
	13782	4501	199630	11093	59450	554361			53728	32312	8986	271325	21916	6702	26304	259121
	40934	5344	94251	7532	60663	887718			75232	57387	3360	248316	41302	93724	15106	51680
	52098	13260	135516	10307	33357	1051146			37939	13638	78551	224300		70985	13726	47910
	26816	3032	76026	5934	54562				29844	5125	26840	196770		47693	27637	202999
	43850	12764	86129	6516	15106				31815	15355	27670	65421		74495	17786	81521
	35188	3194	110868	10680	68374				19715	24752	78927	166587		39507	28677	137174
	11234	8118	101675	7089					31666	18319	9292	86415		6224	16562	128652
	28699	3269	197288	22653					40821	19185	37491	452709		6823	19401	121878
	7036	2722	96692	8747					16803	17749	16913	145460		22017	45309	72431
	19513	4225	77943	7592					10358	14478	39782	151817		100299		179246
	19820	5280	220041	9577					9907	70370	30005	468458		78228		199627
	56012		123009	4165					19674		54215	106014				16133
	4337		61299	4517					14562		34322	261097				149315
	11332		144695	16723					27754		31033	299744
	20130		95103	8583					53661		52389	456050
	24396		191112	5307					22863		16767	197405
	9566		169548	1736					28929			302906
	14433		150555	3660								273523
	26374		180903	2109								209816
	9208		299397	1031
	35965		379671	508
	837		469857	2213
	13930		181344	4515
	22553		304506	16908
	10509		216654	7940
	9041		274344	4489
	26484		183093	16369
	23951		278769	6487
	11942		545832	6545
	24814		208998	17588
	12133			23070
	3077			7482
	46540			16614
	34985			7296
	5730			34731
	20760			1668
	28503			1857
	23059			5052
	14659			2331
	38756			1389
	17885			4716
	12445			27069
	58142			3666
	29170			5358
	36740			3645
	42921			4509
	42438			9579
	73815			3735
	44252			4065
	36327			5049
	38157			8229
	53734			1164
	59817			3426
	56439			8706
	39128			45726
	20514			1137
	15995			8787
	5928
	15017
	27055
	19141
	31433
	21587
	13479
	13511
	20001
	55325
	44979
	27619
	6604
	35478
	33504
	572
	11205
	4195
	16938
	2058
	15732
	61431
	25557
	27819
	27891
	187539
	37080
	58041
	124533
	10206
	181173
	122019
	40302
	119376
	124773

## Sheet: F4
4D	Raw Fluorescent Intensity Values								4E	All Values					4G
	akIs201	ins-27(ok2474)	pzEx484	ins-27; pzEx484	unc-29(x29)	unc-29(x29); ins-27	ins-27; unc-29(x29); pzEx484			N2	glr-1(n2461)	ins-27(ok2474)	ins-27; pzEx484			See Figure 3D
	14659	3542	32459	18120	87786	31135	43719			80	10	20	70
	38756	4113	21694	31936	78049	49608	115138			80	0	30	90
	17885	335	27617	21260	52918	30439	43657			60	10	60	100
	12445	3507	12332	73748	160095	6344	58193			80	10	40	70
	58142	5494	17802	123633	62335	23762	77948			80	0	20	90
	29170	10199	56270	55931	129854	7750	55092			70	0	40	80
	36740	9263	1062	17608	134826	46527	126452			100	10	70	70
	42921	1989	14465	16595	31315	20435	26059			60	10	30	70
	42438	22802	6064	38329	90927	55406	75618			70	20	40	80
	4337	2746	9175	26111	63982	33584	147653			90	30	20	80
	11332	14516	7209	36372	58198	54421	147798			80	10	60	80
	20130	9963	18189	12436	81026	82842	86599			70	0	40	70
	24396	6363	32772	20452	104764	2539	54430			70	10	40	60
	9566	17835	6272	24704	172232	33715	110320			60	10	50	70
	14433	30340	21773	18621	125789	53668	216839			80	0	30	90
	26374	8783	37730	4141	222913	36420	64617			90	10	20	70
	9208	28337	17984	980	121281	66010	32239			80	30	30	80
	35965	1676	20790	14795	199630	13963	78184			90	0	50	60
	73815	15338	11606	29234	94251	102251	42770			80	20	40	70
	44252	27006	24865	24448	135516	42308	57700			80	0	20	80
	36327	8387	19254	17350	76026	26667	97951			80	30	30	80
	38157	11178	15531	3751	86129	5021	169666			70	0	40	70
	53734	738	44835	56410	110868	45818	85633			90	10	20	70
	59817	5874	16186	3921	101675	65853	192475			70	10	30	90
	56439	12786	14037	27313	197288	6833	186936			70	30	40	90
	39128	10186	7162	18517	96692	110453	57093			70	10	50	60
	20514	14702	35182	27736	77943	12779	45452			80	10	30	80
	15995	3265	8688	7803	220041	14806	97320			70	0	50	80
	5928	15360	7504	6959	123009	26874	94635			70	0	30	90
	15017	3468	26991	66621	61299	27537	71054			60	10	40	90
	27055	6060	27310	15565	144695	30822	97054			80	20	60	80
	19141	578	13758	11262		7431				70	0	30	100
	31433	491	15335	15831		8936				70	20	40	70
	21587	2993	27538	54160		30736				70	30	30	80
	13479	500	13362	21758		25556				80	10	40	90
	13511	2320	41517	45582		58916				90	10	40	70
	20001	4495	38117	61172		4739
	55325	4962	10164	202		11966
	44979	203	34151	25205		31376
	27619	5497	27064	4230		60879
	6604	2796		24673		28069
	35478	2563		8136		17994
	33504	4384		18579		9585
	572	2489		15910		25014
	11205	1226		16873		4054
	4195	6457		12044		4431
	16938	4149		16165		2650
	2058	4394		10200		5892
	15732	1694		46855		4380
	2182	1030				48137
	23108	8019				26948
	38282	7289				29919
	1293	833				5233
	22836	8365				37495
	20558					16068
	26290					7648
	27067					37635
	12495					30223
	53961					47487
	52183					53691
	19504					16312
	79612					11744
	41515					17268
	53862					8463
	21616					4051
	15997
	30367
	1976
	20388
	8155
	20857
	6383
	7346
	81843
	11874
	8163
	4206
	21409
	11238
	19058
	14376
	11581
	51038
	14392
	19052
	16939
	29318
	16688
	17888
	17729
	18130
	20397
	11976
	24164
	17558
	34315

## Sheet: F5
5B	Raw Fluorescent Intensity Values
	akIs201	daf-2(e1370)	unc-29(e1072)	unc-29(e1072); daf-2(e1370)
	18699	9999	42894	1110
	12300	44355	626853	7644
	39597	2952	317727	21171
	290601	20388	76851	13107
	98331	46389	64437	12372
	102333	96642	446970	2616
	70419	6387	163287	16317
	109800	1992	209598	93273
	116304	93168	589152	12645
	1737	9849	549588	4824
	214983	11604	98967	5724
	46617	11946	58002	2802
	28854	1251	99792	8163
	148413	73221	700590	6861
	122313	1968	128814	28035
	3057	34758	63300	1284
	79188	23229	125628	22035
	21399	21093	264744	45372
	17463	69153	434742	21417
	41865	6867	753069	44922
	206229	957	481182	18447
	15699	20730	381525	300624
	11532	129150	1296081	22839
	74772	4089	1068279	126270
	208749	211260	734277	121413
	335823	41889	780384	37884
	235869	2007	1188030	43140
	152895	223380	500613	861
	948993	1896	901641	8484
	497166	45258	608433
	665589	255198	1815189
	4449	10611	325650
	161907	6438
	375255	134655
	628458	321027
	329670	9696
	577104	53091
	336159

## Sheet: F6
6B	Raw Fluorescent Intensity Values					6D	Raw Fluorescent Intensity Values
	pzEx488	unc-31(e928)	unc-29(x29)	unc-29(x29); unc-31			twk-18(cn110ts)	twk-18(cn110ts) 4hr TS
	29321.7	4522.53	4512.22	2417.65			11725.3	4980.46
	18889.8	3393.11	3279.08	1068.54			15445.2	2429.16
	24463.8	1925.05	7529.11	3792.94			19663.2	2995.87
	6267.2	2053.26	6014.26	4937.56			10747.6	10092.1
	6240.71	1882.99	16756.2	4505.76			6672.24	11744.1
	18610.9	13184.1	9195.42	1000.11			29547.8	24027.2
	14027.5	6413.28	24731.5	1240.62			32358.6	17530.9
	19137.8	862.476	8477.62	1930.94			24147.2	20780.5
	27737.9	514.547	36536	1707.44			12433.4	21816.2
	27829.7	3712.78	37158.4	7060.52			8708.01	21723.9
	16435.1	3993.97	57558.8	4207.31			8254.81	38732.8
	23509.7	11144.4	34363.5	222.485			30024.3	32362
	2494.16	6789.79	20486.9	253.039			9333.39	29983.3
	3262.99	12754.1	27891.3	4043.66			4466.03	34371.8
	47328.7	17781.5	19815.6	3384.74			5299.01	11339.2
	19731.1	1884.74	21876.7	236.088			3307.96	15620.3
	6501.97	1595.37	43520.9	182.712			3013.96	15322.6
	4470.63	7660.5	30699.7	1640.03			1643.34	16876.4
	30678.5	4953.88	54008.8	1208.91			1723.26
	48534	6963.56	51869.6	5406.46			2853.28
	17864.5	3984.56	36914.4	7313.38			1854.5
	17683.5	10639.7	16888.2				2779.9
	48850.7	10752.3	11947.7				1573.15
	14429.7	3787.66	16553.3				1737.35
	19734.5	3657.42	54894.1
	26386	4000.54	37324.2
	13412.6	2640.41	58850.8
	8650.67	1607.64	24666.9
	11054.5	1266.14	19576.5
	26781.4	6535.4	48599.8
	21669.3	5671.16	29663.3
	5688.68	6770.41	37460.6
	6099.76	7080.28	24294.7
	5250.18	5002.71	32354.1
	5746.89	3687.09	45602.4
	21404.6	1246.5	22997.7
	34417.4	956.378	23301.7
	14700.7	14258.2	48038.5
	7802.1	12424.8	47527.8
	6871.34	8695.43	22206
	25111.2	3082.43	25096.6
	25035.8	4416.07	39258
	26021.5	3927.21	19223.9
	4438.57	1299.06	23367.6
	8111.69	1757.82	25308.7
	6737.07	11425.1	27688.4
	3394.53	5007.46	27859.6
	13353	8446.82	8097.36
	10881.8	8306.34	58204.2
	19495.9	6074.49	45639.4
	18995.5	10500.1	53263.2
	23368.8	5889.34	32334.5
	27564.2	11587.7	29825.1
	18581.3	13144.2	36310.9
	32805.3	3214.77	28502
	30851.8	4092.42	26379.3
	6750.65	13515.1	24148.8
	2063.07	13431
	5930.27
	3791.69
	28964.6
	10994.3
	19114
	10877
	16140.9
	9647.33
	35963.5
	22390.2
	18065.3
	20881.1
	7779.18
	8287.73
	31295.2
	16148.3
	20301.5
	12020.6
	8044.35
	8213.9
	37491.1
	16491.8
	7615.55
	14760.3

## Sheet: S1
S1B			S1D	Raw Fluorescent Intensity Values			S1F	Raw Fluorescent Intensity Values			S1H	Raw Fluorescent Intensity Values
	See F1G			akIs201	unc-29(x29)			akIs201	unc-29(x29)			akIs201	unc-29(e1072)	unc-29(x29)	unc-29(x29); pzEx476	unc-29(x29); pzEx477
				17085	42060			67299	130832			77334	129349	115182	18330	63299
				24145	44600			140431	144210			39789	104816	61781	147811	73505
				4163	6078			40091	63085			74574	60441	63140	76752	60418
				2713	30612			69983	167887			87054	82904	72523	64794	51056
				9736	23500			59411	130809			130681	54690	48367	67848	26789
				3695	8201			12550	20446			64136	94124	139027	33045	22098
				10374	13384			45881	52554			39276	82836	62789	37566	67567
				19367	14617			52851	74319			15358	43128	108127	41193	56387
				8454	22364			20296	34690			75778	39684	113565	19013	88822
				16882				372266	44880			57580	55100	91546	29867	70387
								15957	54517			58228	34022	161789	49972	111821
								30577	51054			55236	71911	136836	48899	65226
								57965	65147			168162	89936	41326	37380	122224
								101550	50599			107269	98954	79569	31305	12843
								37097	114580			84665	169754	85826	55312	32653
								95199	47995			145012	74998	105708	17818	58535
								20355	26851			161354	142191	143607	53286	35807
								19382	16204			130026	61198	229200	75053	55965
								104290	41058			73671	80838	137870	10270	67248
								116968	40809			38193	65939	135562	45589	124174
								48319	130727			53884	107733	196243	20665	43458
								73261	96276			32902	60994	114025	28220	48599
								49847	37599			106710	117775	109351	49404	48528
								123223	65029			118813	137439	131017	77158	55623
								120062	91791			62353	97568	123317	97021	57108
								166064	52364			105220	53349	127756	73327	23734
								136298	594342			80867	151513	52091	46725	70036
								25446	38791			60647	44339	53134	112951	88259
								145312	489675			69088	42312	55494	116316	18057
								46583	70145			24880	139402	56688	16372	107646
								55024	246506			111486		132274	47712	34972
								71611	141150			60347		103368	81436	73519
								95795	211080			43198		82556	41721	87638
								368800	94176			37506		84706	44183	28043
								35037	320833			32064		118368	71965	35167
								10552	53726			37983		108398	43947	38061
								98405	52175			75339		98633	55174	37002
								18341	104315			83085		163996	25294	28364
								18278	295891			78405		154431	121174	32071
								69575	36940			40890		114199	43777	16008
								34156	21039			103734		30464	75819	28397
								45355	27154			112062		49418	22476	43806
								31583	30721			41656		58284	56817	91999
								35106	57114			92504		67297	39228	40622
								53367	57446			132491		131720	39423	48232
								106490	102232			137625		180352	71454	28173
								66235	52432			76064		62674	64820	54939
								135306	52402			55403		139341	21603	34656
								171994	115565			99438		187053	93554	54517
								36776	134847			97836		77167	37503	29465
								49278	62922			51278		155361	41623	205486
								86789	31389			17017		125151		67225
								70815	62987			40812		157543		42685
								192633	162636			61059		111428		63100
								136302	147592			92275		161179
								35973	104938			53003		176632
								119555	119606			25142		61699
								126841	86061			60056		54912
								222666	154458			138924		100420
								89811	192536			50737		158080
								148697	220350			85729		118187
								207618	233159			100779		61946
								204397	192299			45212		67325
								91142	215561			47043		105795
								273356				26074		129210
												60029		63069
												140836
												38852
												78576
												67642
												61960
												47534
												59645
												109520
												101858
												72944
												220619
												72050
												43107
												113871
												130587
												121690
												77864

## Sheet: S2
S2C	Raw Fluorescent Intensity Values
	akIs237	unc-29(x29)	unc-54(e1301ts) 4hr TS
	1042659	185319	1248972
	336708	476826	674145
	1335621	190878	757176
	692364	237585	1007823
	947106	602007	684102
	151866	851745	642831
	229365	362841	653961
	421974	203373	588711
	198285	161880	205992
	284322	118098	734784
	558378	200157	1141056
	536673	484020	910767
	205032	194340	729870
	1360035	60129	1269183
	507189	137439	1241685
	157059	240714	103980
	181317	323220	320262
	616038	443016	353694
	434667	314331	262068
	155223	248610	536769
	210918	544830	282378
	375546	659931	208767
	1004496	542421	215574
	112776	1177110	758580
	191097	577404	385509
	166170	1005219	386013
	141573	1233504
	124377
	147363
	83874
	243627
	146163
	146430

## Sheet: S3
S3	Raw Fluorescent Intensity Values
	pzIs46	unc-29(x29)
	19804042	13564572
	22551569	19131683
	18344301	20273631
	16686591	16024290
	16717744	19643943
	20942122	22175906
	18421527	22633028
	20052117	14719419
	14499756	19760917
	14191665	17875042
	19373578	26715447
	16418935	19735739
	18666070	12552944
	11568223	22155184
	10656987	12310355
	12144060	26168685
	13202273	16684531
	13424492	13479869
	14496498	14874349
	9250752	17525386
	18051003	15496319
	15669876	14876952
	9214888	25704089
		10929509
		14663542
		14941060
		16802252
		18507995
		17073710
		25504425
		13342811
		19025127

## Sheet: S4
S4	Raw Fluorescent Intensity Values
	akIs201						myo-3p::HisCl
	0hr	0.5hr	1hr	2hr	4hr		0hr	0.5hr	1hr	2hr	4hr
	187365	36987	8172	78873	10185		15798	54771	101475	48690	347163
	40062	11259	31839	77958	86343		134109	73671	303240	384288	18396
	74631	64656	41760	66399	145341		87951	818304	288240	208563	918897
	179904	41256	14673	24495	130743		292326	208845	202971	9525	591213
	81417	363102	75765	33405	9252		92877	68259	486813	246648	884571
	23658	133275	51015	40476	114048		10689	21489	641373	698130	327495
	19041	132951	48624	85203	27168		207894	385440	266733	171747	531141
	11436	172719	18813	13182	103713		65049	270540	216273	4749	157827
	196074	290898	14733	127182	27243		120723	424566	264183	235512	327081
	89850	2808	54240	159531	99048		50208	409197	103290	30012	272340
	127506	54942	33441	139089	114150		142062	6339	114132	157188	44892
	139785	33510	45864	197712	7389		219684	2433	62499	636180	739098
	16494		54282	222390	235476		362709	28854	67746	137403	603939
	139281		10971	109134	28215		49164	330918	66471	245928	440472
	136545		62085	51261	23001		281463	138330	510252	356967	512601
	290373		9447	99930	21795		96882	70464	141414	418587	532935
	19965		158445	7653	67242		485880	26391	22011	15975
	183900		18333	39732	148680		330024	117699	365991	568293
	69810		105576	85590			96885	231492	151302	56496
	113961		150153	13698			219366	301971		93627
	73089		111096	9825			134817	125226		336810
	225957			11520			17640			179130
	483954			2154			72351			113055
	188859			444			482640			148194
	103839			431880			78282			294834
	393471			102399			319767			656844
	206427			61209			41898			966681
	160227			115116			94482			363939
	39576			247128			392139			61578
	69894			4674			228270			89811
	5964			161847			24510			10665
	49287			2172			355515			350925
	1356			12222			63213			239013
	18123			64293			44223
	9867			169890			28629
	30603			57822			237774
	49764			127893			403560
	4605			44292			220299
	52500			138			61878
	156936			15492			20592
	61704			32556			78693
	135093			62409			118170
				8397			94500
				125403			172935
				14520			89013
				151788
				53862

[truncated: 1 more sheets: S5]
