# Supplementary material for: The insulin-like peptide INS-27 mediates a muscle-to-neuron feedback signal coupling muscle activity with AMPA receptor trafficking
Source: PLoS Genet. 2025 Jul 18;21(7):e1011786. doi: 10.1371/journal.pgen.1011786 (PMC12303390; doi:10.1371/journal.pgen.1011786)
Supplement: S4 Table — (XLSX) [file pgen.1011786.s009.xlsx]

## Sheet: F1
1C				1E				1G+ S1B
	akIs201	unc-29(x29)			akIs201	unc-29(x29)			akIs201	unc-29(e1072)	unc-29(x29)	unc-29(x29); pzEx476	unc-29(x29); pzEx477	unc-38(e264)
Geometric Mean	1	5.882		Geometric Mean	1	2.48		Geometric Mean	1	3.07	3.015	0.9993	1.155	3.956
Lower 95% CI	0.6139	4.727		Lower 95% CI	0.7692	1.938		Lower 95% CI	0.841	2.56	2.64	0.7232	0.9384	3.372
Upper 95% CI	1.629	7.318		Upper 95% CI	1.3	3.176		Upper 95% CI	1.189	3.683	3.445	1.381	1.422	4.64
N	10	9		N	65	64		N	83	30	66	51	54	23
	All Normalized Values				All Normalized Values				All Normalized Values
	akIs201	unc-29(x29)			akIs201	unc-29(x29)			akIs201	unc-29(e1072)	unc-29(x29)	unc-29(x29); pzEx476	unc-29(x29); pzEx477	unc-38(e264)
	0.525443	4.869			0.976694	2.22323			1.03802	4.24031	3.57231	0.466089	1.96521	2.64213
	1.08388	10.9235			2.52586	2.04699			1.15399	3.73691	4.33225	2.5552	2.55657	6.40095
	0.689669	4.91656			0.438319	3.25694			1.4897	3.07214	3.13411	4.33519	2.11106	2.92996
	1.19315	6.28956			2.24098	6.79319			2.25208	3.09033	3.35753	1.7013	0.224013	4.6733
	1.7484	7.14231			2.56854	5.15273			2.05465	2.44643	2.95591	2.6142	0.125645	2.50079
	0.375382	4.08297			0.493938	1.51514			0.505241	5.44447	6.75933	1.31705	0.298096	6.59406
	0.473792	5.72885			1.20936	2.74672			1.09547	4.54892	4.84094	1.60235	0.444363	5.4036
	1.19935	5.98537			1.19756	2.95674			0.328312	2.8167	6.92862	2.60849	0.524293	2.95698
	1.72702	5.12219			0.137564	1.0377			1.85173	2.11	7.26665	0.713986	0.723475	4.35774
	3.3129				7.52614	2.07508			0.359919	2.82049	4.95735	1.32944	0.934153	5.44566
					0.058772	2.89191			0.191924	3.46957	1.49975	0.24857	1.15459	6.75676
					0.893063	0.350838			1.44947	4.23083	1.6797	0.50238	0.696144	5.9026
					0.23927	0.786224			3.2152	5.42735	1.10269	0.666302	1.41415	7.19287
					0.955245	0.636085			1.38521	5.72808	1.70743	0.55815	0.380367	3.70036
					0.607633	2.55156			0.94957	4.7782	1.43105	0.767327	0.715481	2.77847
					2.24872	0.920084			4.83171	5.67977	1.49242	0.099622	2.35616	3.24632
					0.219801	0.380939			2.53343	9.34251	1.67744	0.681312	0.933782	3.46575
					0.284476	0.184384			1.26095	2.34406	2.88376	1.20099	1.64759	4.3877
					2.36557	1.40038			3.13092	4.01435	0.983152	0.078789	1.25616	3.08127
					2.35988	3.32477			0.195678	4.08516	3.62109	0.925537	0.897657	2.1111
					1.8783	2.45422			0.115195	2.8138	2.69597	0.040873	1.21237	4.32864
					2.15295	1.8291			0.780292	1.45803	1.79077	0.26166	1.05461	3.84014
					1.81513	1.06758			1.64714	1.72412	3.21242	0.638584	0.915566	2.38694
					3.57108	2.39064			0.776281	1.44324	4.13921	1.91147	0.984231
					1.44636	1.23183			1.66754	2.52809	4.44861	3.22092	2.04241
					2.26409	0.974195			1.27085	2.10965	3.34936	2.87535	0.560322
					1.48769	17.4571			1.33346	1.62232	1.70324	1.41774	2.02456
					0.0702	0.375194			0.670431	1.38727	2.29147	1.26631	3.20726
					3.39915	13.6204			1.21732	1.51282	1.98395	3.01631	0.856947
					0.396254	0.78406			0.339107	3.27871	2.31656	0.02659	4.22662
					0.329266	8.5848			1.219		3.45274	1.31851	1.44052
					1.58307	4.4955			1.32963		4.28178	3.34691	4.46076
					2.45573	7.82624			0.769879		1.11391	1.1066	3.35324
					10.6029	2.02168			0.203321		3.125	0.219137	0.618793
					0.231343	15.5817			0.500856		3.39694	1.1481	0.878363
					0.231301	2.28583			1.1577		4.39152	1.98005	1.92083
					4.68577	1.99285			1.543		4.28895	2.74556	1.51461
					0.355505	7.03957			2.27548		4.35102	2.24593	1.2358
					0.707946	19.8272			1.93603		7.07132	2.7524	0.921573
					1.87046	1.2547			0.183441		2.56719	0.411684	0.507029
					0.492019	0.550047			1.65901		1.38515	0.418648	0.728437
					4.38778	1.80556			0.855942		1.17942	0.962488	2.09167
					0.861511	2.66926			0.197218		2.81441	0.891377	3.35591
					0.81932	4.57613			2.10023		2.66025	0.964322	1.4519
					1.2862	4.10717			2.3927		3.74489	1.33326	2.03912
					0.83602	6.77649			1.72149		3.22753	1.63918	1.42976
					1.56038	2.92796			1.54764		2.85333	5.07809	1.83326
					1.37993	4.82916			0.642874		2.13685	1.70984	1.01154
					1.89161	9.5599			1.18632		4.35455	4.36662	1.50174
					0.259565	12.9372			1.88068		3.55674	1.74948	0.388174
					0.494127	1.26758			1.01366		4.27271	2.55311	6.87285
					1.39678	0.998023			0.415075		6.51565		1.29434
					0.624707	1.97625			0.626781		8.5905		1.46569
					2.62406	3.82767			0.836544		5.92491		0.730928
					1.09314	1.82775			1.19621		6.96478
					0.234246	3.38269			2.19065		9.21941
					1.03876	2.89962			0.273654		1.42539
					0.479615	3.04606			1.48601		1.09394
					0.518085	3.62976			1.12346		2.32363
					0.966463	1.41395			0.400535		3.61084
					2.89348	7.83925			1.98151		3.32551
					0.934131	2.30298			4.83583		2.33074
					2.79946	2.12066			0.762332		3.1587
					0.575112	7.50374			0.282457		2.8048
					3.59752				0.526698		4.20077
									0.849279		2.94565
									3.03173
									1.77305
									0.990265
									0.483241
									1.35223
									2.30606
									1.29434
									1.08165
									0.629647
									0.874671
									0.832411
									1.3115
									0.296105
									1.6874
									2.60581
									1.72794
									0.683485

## Sheet: F2
2C										2F										2I
	akIs201 0hr TS	akIs201 2hr TS	akIs201 4hr TS	akIs201 6hr TS	unc-54(e1301ts) 0hr TS	unc-54(e1301ts) 2hr TS	unc-54(e1301ts) 4hr TS	unc-54(e1301ts) 6hr TS			akIs201 0hr TS	akIs201 0.5hr TS	akIs201 1hr TS	akIs201 2hr TS	twk-18(cn110ts) 0hr TS	twk-18(cn110ts) 0.5hr TS	twk-18(cn110ts) 1hr TS	twk-18(cn110ts) 2hr TS			akIs201 0hr TS	akIs201 0.5hr TS	akIs201 0.5hr TS + 0.5hr REC	akIs201 0.5hr TS + 1hr REC	akIs201 0.5hr TS + 2hr REC	twk-18(cn110ts) 0hr TS	twk-18(cn110ts) 0.5hr TS	twk-18(cn110ts) 0.5hr TS + 0.5hr REC	twk-18(cn110ts) 0.5hr TS + 1hr REC	twk-18(cn110ts) 0.5hr TS + 2hr REC
Geometric Mean	1	0.8757	1.953	2.7	1.798	3.963	8.113	12.57		Geometric Mean	1	0.658	0.5893	0.8104	0.9418	3.715	5.806	9.356		Geometric Mean	1	0.8453	1.387	1.459	0.9318	1.052	5.471	5.164	3.173	1.629
Lower 95% CI	0.8294	0.5458	1.367	1.731	1.28	2.86	5.549	9.973		Lower 95% CI	0.8374	0.4507	0.3843	0.577	0.7041	2.862	4.866	8.266		Lower 95% CI	0.751	0.4976	1.016	1.114	0.667	0.7133	4.312	4.34	2.591	1.235
Upper 95% CI	1.206	1.405	2.79	4.212	2.525	5.491	11.86	15.85		Upper 95% CI	1.194	0.9606	0.9038	1.138	1.26	4.823	6.927	10.59		Upper 95% CI	1.332	1.436	1.893	1.91	1.302	1.551	6.941	6.143	3.886	2.149
N	40	32	26	27	33	25	17	23		N	45	31	12	19	39	34	26	27		N	28	19	19	20	18	26	25	30	27	27
	All Normalized Values										All Normalized Values										All Normalized Values
	akIs201 0hr TS	akIs201 2hr TS	akIs201 4hr TS	akIs201 6hr TS	unc-54(e1301ts) 0hr TS	unc-54(e1301ts) 2hr TS	unc-54(e1301ts) 4hr TS	unc-54(e1301ts) 6hr TS			akIs201 0hr TS	akIs201 0.5hr TS	akIs201 1hr TS	akIs201 2hr TS	twk-18(cn110ts) 0hr TS	twk-18(cn110ts) 0.5hr TS	twk-18(cn110ts) 1hr TS	twk-18(cn110ts) 2hr TS			akIs201 0hr TS	akIs201 0.5hr TS	akIs201 0.5hr TS + 0.5hr REC	akIs201 0.5hr TS + 1hr REC	akIs201 0.5hr TS + 2hr REC	twk-18(cn110ts) 0hr TS	twk-18(cn110ts) 0.5hr TS	twk-18(cn110ts) 0.5hr TS + 0.5hr REC	twk-18(cn110ts) 0.5hr TS + 1hr REC	twk-18(cn110ts) 0.5hr TS + 2hr REC
	0.762442	1.97023	1.05136	0.35856	4.05966	6.5553	1.87063	3.11076			1.91423	0.728296	0.238778	0.231498	1.62616	2.59164	3.81368	13.9953			1.31982	0.146069	0.960119	2.47697	0.845535	0.818655	9.06926	5.19854	5.3427	3.84673
	0.558995	2.72935	2.05338	9.85469	2.79459	9.83948	13.6209	13.3467			1.5361	0.692628	0.634946	0.697069	0.587628	1.8243	8.09015	6.77603			0.789585	0.04876	1.73618	1.1563	1.45777	1.5858	5.7431	7.51726	3.33707	3.26008
	1.15922	0.044164	3.38022	0.360876	4.58168	5.86598	4.66669	18.7453			0.49041	0.461945	0.977436	0.889452	0.69087	3.54631	4.74313	11.3353			0.691854	0.768078	0.451982	1.16496	0.967365	1.59658	2.95637	4.66779	3.07662	2.1382
	1.66425	2.47108	4.30843	5.28428	4.35993	4.98201	4.17996	11.1456			1.25283	0.084722	0.356454	0.368106	1.37663	5.40863	5.96321	7.62545			0.615671	0.233322	0.748093	1.53979	1.06103	1.61652	5.48036	2.49564	2.09639	1.99685
	0.835945	0.382263	0.650643	0.514291	4.71988	3.95018	9.49072	17.9309			0.30715	0.335952	1.12447	0.948573	2.18423	2.24115	10.534	10.2798			0.925091	2.32432	1.36706	1.83556	5.22968	2.19041	6.02661	8.28986	6.06105	1.01935
	2.94368	1.4293	2.94507	3.74612	1.23728	8.55595	21.6045	8.48353			0.851822	0.404615	0.662431	0.607373	1.07795	0.970543	12.4013	11.8319			0.434743	2.2361	1.01602	1.45005	2.89173	1.07002	7.77374	11.773	1.60871	2.93078
	1.20261	0.037987	3.09347	7.46228	3.05069	1.35044	15.6885	15.2701			0.865224	0.725422	0.318131	2.00562	2.92012	8.84709	2.47881	12.9947			1.08274	0.411976	2.31986	0.670176	0.803857	0.765374	13.7792	1.7167	1.23662	4.39748
	0.572044	1.2667	1.02333	3.1435	9.63611	1.99062	7.64581	9.27169			2.44515	0.777124	0.753514	0.789047	0.517715	4.37173	3.90138	7.47821			5.17348	1.20152	0.900152	2.14719	1.33879	1.25476	6.94638	5.00599	6.12832	3.58006
	1.24446	0.944226	4.00655	1.03074	2.14063	2.82485	4.53179	10.1985			0.913928	0.650182	0.522011	1.43854	0.047898	3.07084	9.51655	8.81717			0.568557	1.32799	4.16224	1.8812	0.761009	7.56997	10.5164	2.57888	2.29472	2.90026
	0.819577	0.358121	3.00275	2.30022	1.94259	2.90314	4.89047	11.0991			0.430013	0.17633	1.40511	1.95496	0.40155	6.51419	9.46122	8.83055			0.110265	1.30142	2.74214	1.24995	0.446507	5.29065	3.70292	5.06244	2.28768	2.37257
	0.704381	0.933963	0.849196	4.26257	2.93959	6.38463	3.56328	9.33456			1.19571	0.665946	0.187032	1.12602	1.16867	3.7834	5.89775	13.0712			2.81152	1.32982	3.00125	2.13219	1.02174	2.15738	22.0772	3.98819	4.72255	1.79311
	0.259524	0.471863	5.05315	4.21779	6.27279	1.57301	24.6831	9.44354			1.3229	0.670032	1.35572	0.547423	1.19931	5.0025	9.39834	12.2774			2.48445	2.30176	0.912461	3.67458	1.51481	1.50306	2.80591	11.192	4.47523	4.09585
	0.845285	0.239874	0.3993	7.67916	5.54077	3.06611	15.881	7.80498			0.667679	0.233579		1.52561	1.3884	1.53264	5.9613	10.5819			1.60731	0.373319	0.994727	1.82177	0.386179	0.290508	8.11408	7.39341	5.31847	2.80561
	1.71707	1.31489	2.15489	4.17526	1.91943	8.18347	8.75902	9.90186			2.01794	1.69535		0.94286	0.809121	10.4786	4.53479	19.9628			1.52796	1.38466	2.30525	2.78462	0.77745	1.07098	4.95104	4.96741	6.17798	2.26443
	0.579189	1.0059	2.03555	2.69885	2.88969	0.974589	21.9535	8.9867			0.625251	0.455933		0.768808	0.583439	5.39851	3.35103	9.91485			1.23106	1.11944	5.13628	1.40684	0.78556	1.99787	9.4526	4.99695	4.88062	1.14546
	1.64392	2.98034	2.6541	4.49064	1.27822	1.2526	5.31676	16.6138			1.90951	2.57313		1.0331	1.4323	1.75531	6.5408	6.57828			0.755308	2.76928	1.07296	0.283647	0.490768	0.06952	4.08019	8.09902	4.02833	2.92989
	0.857895	0.13698	2.31181	2.50785	1.91849	2.49143	7.38504	26.4726			0.259089	0.858159		0.171377	1.58234	4.04463	4.77891	8.02936			0.56013	1.72691	1.00159	0.776155	0.402779	1.49802	1.31505	9.58943	4.3171	1.68255
	0.926515	0.354333	1.43896	2.60563	2.04328	3.55626		13.6685			1.20528	0.173252		2.42986	0.832622	1.90532	6.04952	6.45669			2.5681	0.36348	0.800062	1.99312	0.555312	0.40439	3.88621	8.05202	3.9074	0.618344
	0.777228	0.602908	3.83901	0.871507	1.10784	1.28262		32.2184			0.871959	0.441182		0.46344	1.55631	2.38799	4.16514	8.90895			0.597717	2.34763	0.962578	1.96606		2.783	5.73827	4.5125	1.00327	0.685663
	1.84615	0.556074	1.55771	4.73703	0.22435	1.94348		28.5632			1.0975	0.355235			0.391165	5.19	3.37022	10.6274			0.869194			0.850854		0.78687	5.32184	5.50099	3.54267	0.838312
	1.77164	0.874237	4.78456	3.15679	1.24322	9.54093		9.82495			1.18647	0.610225			0.141838	5.06389	3.76699	8.03886			1.3381					0.44929	4.85427	2.8602	5.01265	0.37392
	2.17423	4.35435	0.172594	2.7875	0.99271	10.2012		30.3011			1.74696	0.398373			0.877025	2.34084	13.0345	10.9847			0.892202					0.819486	3.41951	3.43367	2.09565	0.525798
	0.634668	2.88232	0.549023	0.134361	0.321276	9.63968		9.04937			1.61445	0.356201			1.73074	3.28287	4.77699	9.37531			1.11848					0.578999	3.0893	8.97162	2.09695	1.55419
	3.35162	0.240227	6.84389	10.2805	0.949857	12.815					2.0149	2.53579			1.12317	5.94315	4.58378	6.47843			0.935059					0.446084	5.83174	3.7237	2.98241	0.583653
	0.567825	3.90171	4.16213	2.93999	0.597648	7.76868					0.997298	0.095477			1.02431	0.618475	8.706	10.9613			1.60005					1.81964	4.27822	3.07705	1.74357	1.46465
	0.522535	4.7295	3.06081	12.5067	0.676139						0.759821	0.498034			0.365943	2.68041	5.85598	8.35139			1.34877					0.383746		5.9678	1.92632	0.898063
	0.51894	0.122782		7.32016	0.483736						0.985939	3.16877			0.745843	1.37107		4.122			0.344303							3.64244	4.30359	1.38673
	2.02072	1.37136			1.73839						0.98977	1.76704			1.34251	2.29245					1.44231							6.23652
	1.53168	1.12601			0.572618						0.671161	4.07314			1.77518	8.09871												5.81728
	0.871342	6.12991			0.365505						0.805939	5.1628			2.07134	4.82286												4.84758
	0.853221	2.06763			2.44559						0.609264	2.2474			0.214774	4.64546
	1.47879	3.45734			7.66403						1.37005				0.47037	18.3604
	0.378775				4.46537						0.714283				0.493513	12.4195
	1.50345										0.491983				3.98205	11.4283
	2.75167										1.47066				5.95577
	1.02682										1.17804				0.728799
	1.31149										1.59317				1.43135
	0.414225										1.13521				2.02992
	0.725549										1.34997				1.7582
	0.897924										1.13196
											0.378468
											1.22555
											0.248848
											2.17344
											3.52146

## Sheet: F3
3B								3D+4G
	akIs201	unc-31(e928)	unc-29(x29)	unc-29(x29); unc-31(e928)	unc-29(x29); unc-31(e928); pzEx479	unc-29(x29); unc-31(e928); pzEx498			akIs201	akIs201 2hr TS	twk-18	twk-18 2hrTS	twk-18; unc-31	twk-18; unc-31 2hrTS	twk-18; ins-27	twk-18; ins-27 2hrTS
Geometric Mean	1	0.09333	3.27	0.1619	2.389	6.23		Geometric Mean	1	0.759	1.313	7.474	0.5967	1.038	0.9711	2.884
Lower 95% CI	0.8694	0.06458	2.858	0.1291	1.624	4.34		Lower 95% CI	0.8312	0.5965	0.977	6.16	0.3975	0.7044	0.725	2.056
Upper 95% CI	1.15	0.1349	3.742	0.2029	3.515	8.943		Upper 95% CI	1.203	0.9659	1.765	9.068	0.8956	1.528	1.301	4.045
N	109	28	47	74	23	19		N	34	28	33	36	19	28	26	30
	All Normalized Values								All Normalized Values
	akIs201	unc-31(e928)	unc-29(x29)	unc-29(x29); unc-31(e928)	unc-29(x29); unc-31(e928); pzEx479	unc-29(x29); unc-31(e928); pzEx498			akIs201	akIs201 2hr TS	twk-18	twk-18 2hrTS	twk-18; unc-31	twk-18; unc-31 2hrTS	twk-18; ins-27	twk-18; ins-27 2hrTS
	2.35986	0.029812	2.15322	0.129285	1.73396	12.9708			1.69234	0.298595	2.13064	6.19093	0.591517	2.59837	0.351979	3.22941
	0.47053	0.231479	6.25216	0.230927	1.65278	6.6088			0.417607	0.960128	0.742457	6.21641	0.723054	1.00794	1.74137	1.26994
	0.231074	0.177368	4.39941	0.180014	7.28692	1.65492			1.02991	0.716509	2.41476	5.98611	0.700417	1.17046	2.15099	0.880026
	1.08619	0.17711	4.00171	0.171523	1.78946	3.52119			0.815194	0.471659	1.73341	7.82411	0.175297	0.956099	2.65399	3.11235
	0.806481	0.041392	5.57136	0.342899	1.91165	7.77041			0.819942	0.78999	0.785884	8.61613	0.057568	0.700879	0.793584	1.02647
	0.939332	0.124066	7.20359	0.41278	2.85067	14.229			0.505255	0.59316	3.26375	4.43847	0.244466	0.872968	0.659147	2.02318
	1.7796	0.496336	3.03072	0.736784	6.53764	13.4371			1.72481	1.26799	1.95023	5.93717	0.945631	0.273494	0.63497	1.72109
	1.05803	0.038397	2.69456	0.139468	6.91823	0.994735			1.07665	0.67668	1.41051	5.66955	0.394108	0.831979	0.30691	4.22858
	0.968483	0.014432	1.82694	0.255115	0.37643	6.14135			1.32189	0.806433	0.65137	5.08158	1.04201	1.61504	1.82778	5.64603
	2.59744	0.102958	5.52711	0.06808	1.32718	4.71797			1.65721	1.07026	1.71627	1.96502	1.19952	0.217759	0.950616	2.22662
	1.29245	0.032916	2.15205	0.757149	1.29291	8.75608			0.941981	0.708438	5.43201	9.74893	0.88071	0.290459	0.16157	1.19912
	1.08495	0.022853	4.48307	0.139422	0.678913	6.12746			0.393813	0.831449	1.95115	10.7632	0.32632	1.31481	1.30504	0.978885
	1.0367	0.122183	4.65472	0.116595	6.79057	6.92758			0.925481	0.742325	1.82547	15.1695	1.13221	2.28692	1.04991	8.93398
	0.769668	0.010248	3.52969	0.056616	0.333149	2.0317			2.53184	0.685905	2.9806	8.30361	1.49355	1.36271	1.12597	0.284463
	1.09726	0.06562	2.57789	0.139051	2.13759	6.41443			1.4015	0.220025	0.270151	6.01288	0.34139	1.27924	1.9093	1.87624
	1.15989	0.101448	4.56833	0.075894	3.75744	8.55296			0.820863	1.58649	3.64669	3.44011	0.896943	1.75167	0.56397	6.01723
	1.81196	0.080952	2.48551	0.25231	3.88461	7.73575			1.86379	1.74701	1.90998	11.0407	0.591865	0.111627	5.04975	9.26866
	0.36496	0.119191	4.09117	0.293753	3.42423	12.3875			1.66782	1.00303	0.278943	16.0462	0.980077	0.299712	0.816527	8.04362
	1.08397	0.141514	1.93156	0.199454	3.4941	14.6681			2.33535	1.7814	0.104301	7.70821	1.84701	4.19131	0.675536	1.60425
	1.3796	0.351137	2.77724	0.272939	1.92131				1.1777	0.42335	2.43838	6.96271		3.17443	0.613823	1.48722
	0.710112	0.092752	1.55806	0.157138	3.14269				0.926416	0.15909	0.833166	6.10812		2.13282	1.23592	6.30148
	1.91423	0.390462	1.76511	0.17255	2.32145				0.987599	0.476649	0.858931	2.03079		3.3314	0.795385	3.6456
	1.5361	0.097707	2.2721	0.282816	10.5076				0.611992	1.1069	2.45005	5.17118		1.76674	1.28243	6.13438
	0.49041	0.248337	2.08371	0.187723					0.982974	0.81922	0.415536	2.68249		0.278336	0.740648	5.75328
	1.25283	0.100002	4.04318	0.599872					1.26716	0.857948	1.67659	14.053		0.305123	0.867607	5.45035
	0.30715	0.083268	1.98158	0.231629					0.521598	0.79373	0.756345	6.50493		0.984594	2.02621	3.23909
	0.851822	0.129247	1.59735	0.201043					0.321532	0.647452	1.77904	6.78921		4.48534		8.01583
	0.865224	0.16152	4.50947	0.253608					0.443038	3.14693	1.34181	20.9493		3.49833		8.92726
	2.44515		2.52092	0.127411					0.879816		2.42448	4.74092				0.721463
	0.298213		1.25625	0.138179					0.651208		1.53487	11.6762				6.67732
	0.77919		2.96535	0.511571					1.24115		1.38779	13.4045
	1.38414		1.79815	0.262562					2.3997		2.34282	20.3944
	1.67747		3.61342	0.162346					1.02243		0.749815	8.82789
	0.65776		3.2057	0.053106					1.2937			13.5459
	0.992416		2.8466	0.111963								12.2319
	1.81348		3.4204	0.145015								9.38291
	0.633144		5.6608	0.070892
	2.47296		7.17857	0.03493
	0.070484		8.88375	0.152166
	1.17304		3.42874	0.310452
	1.89918		4.24919	1.1626
	0.88496		3.02327	0.545956
	0.76134		3.82829	0.308664
	2.23021		2.55495	1.12553
	2.01691		3.89004	0.446047
	1.00563		7.61674	0.450035
	2.08958		2.91643	1.20935
	0.748779			0.436193
	0.189895			0.141465
	2.87218			0.314127
	2.15907			0.137948
	0.353623			0.656671
	1.28119			0.031537
	1.75904			0.035111
	1.42307			0.09552
	0.506086			0.044073
	1.33801			0.026262
	0.617461			0.089167
	0.42965			0.511803
	2.00729			0.069314
	1.00706			0.101306
	1.26841			0.068917
	1.4818			0.085253
	1.46513			0.181114
	1.51275			0.05212
	0.906891			0.056724
	0.744478			0.070456
	0.781981			0.11483
	1.10121			0.016243
	1.22588			0.047808
	1.15665			0.121487
	0.801881			0.638077
	1.18158			0.015866
	0.921287			0.122617
	0.341444
	0.864956
	1.55833
	1.10249
	1.81049
	0.976047
	0.609447
	0.610894
	0.904337
	2.5015
	2.03371
	1.24878
	0.298597
	1.60412
	5.14881
	0.087904
	1.72196
	0.644677
	2.60299
	0.316268
	2.41765
	1.1615
	0.483215
	0.525984
	0.527345
	3.54587
	0.701085
	1.0974
	2.35459
	0.142418
	2.52815
	1.7027
	0.562389
	1.66582
	1.74113

## Sheet: F4
4D									4E						4G
	akIs201	ins-27(ok2474)	pzEx484	ins-27; pzEx484	unc-29(x29)	unc-29(x29); ins-27	ins-27; unc-29(x29); pzEx484			N2	glr-1(n2461)	ins-27(ok2474)	ins-27; pzEx484			See Figure 3D
Geometric Mean	1	0.1992	0.983	1.122	2.991	0.9318	6.522		Mean	76.11	10.83	37.5	78.33
Lower 95% CI	0.861	0.1474	0.707	0.8113	2.531	0.7467	4.94		SEM	1.607	1.661	2.122	1.759
Upper 95% CI	1.161	0.2691	1.367	1.551	3.535	1.163	8.611		N	36	36	36	36
N	96	54	40	49	31	65	31
	All Normalized Values									All Values
	akIs201	ins-27(ok2474)	pzEx484	ins-27; pzEx484	unc-29(x29)	unc-29(x29); ins-27	ins-27; unc-29(x29); pzEx484			N2	glr-1(n2461)	ins-27(ok2474)	ins-27; pzEx484
	0.506086	0.243549	0.665208	1.39004	3.03072	1.0749	6.71863			80	10	20	70
	1.33801	0.282811	0.444592	2.44991	2.69456	1.71266	17.6941			80	0	30	90
	0.617461	0.023035	0.565977	1.63092	1.82694	1.05087	6.7091			60	10	60	100
	0.42965	0.241142	0.252729	5.65744	5.52711	0.21902	8.94295			80	10	40	70
	2.00729	0.377768	0.36483	9.48428	2.15205	0.820358	11.9788			80	0	20	90
	1.00706	0.701285	1.15318	4.29064	4.48307	0.26756	8.4664			70	0	40	80
	1.26841	0.636926	0.021764	0.543119	4.65472	1.6063	19.4328			100	10	70	70
	1.4818	0.136764	0.296443	0.511873	2.15322	1.40511	4.00468			60	10	30	70
	1.46513	1.56787	0.274181	1.18226	6.25216	3.80973	11.6208			70	20	40	80
	0.298213	0.188815	0.414844	0.805394	4.39941	2.30924	22.6909			90	30	20	80
	0.77919	0.998123	0.325952	1.1219	4.00171	3.742	22.7132			80	10	60	80
	1.38414	0.20418	0.822408	0.383589	5.57136	5.69623	13.3083			70	0	40	70
	1.67747	0.130402	1.48177	1.84326	7.20359	0.174582	8.36467			70	10	40	60
	0.65776	0.365507	0.283586	2.22648	3.52969	2.31825	8.46299			60	10	50	70
	0.992416	0.621782	0.984457	1.67824	2.57789	3.69022	16.6344			80	0	30	90
	1.81348	0.179997	1.70595	0.373212	4.56833	0.746384	4.95697			90	10	20	70
	0.633144	0.580732	0.813139	0.088324	2.48551	1.35279	2.47316			80	30	30	80
	2.47296	0.034348	0.940011	1.33342	4.09117	0.286155	5.99774			90	0	50	60
	1.51275	0.314334	0.52476	2.63475	1.93156	2.09551	3.28102			80	20	40	70
	0.906891	0.553455	1.12426	2.20341	2.77724	0.867051	4.42635			80	0	20	80
	0.744478	0.171881	0.870561	1.56369	1.55806	0.546508	7.51413			80	30	30	80
	0.781981	0.22908	0.702227	0.338063	1.76511	0.102899	13.0156			70	0	40	70
	1.10121	0.015124	2.02719	5.08402	2.2721	0.938984	6.56918			90	10	20	70
	1.22588	0.120381	2.48742	0.353385	2.08371	1.34958	5.93689			70	10	30	90
	1.15665	0.736454	2.15717	2.46162	4.04318	0.140034	5.76604			70	30	40	90
	0.801881	0.586698	1.10064	1.66887	1.98158	2.2636	1.76103			70	10	50	60
	1.18158	0.846813	5.40668	2.49974	1.59735	0.26189	1.40197			80	10	30	80
	0.921287	0.188059	1.33515	0.703255	4.50947	0.852803	3.00184			70	0	50	80
	0.341444	0.884712	1.1532	0.627188	2.52092	1.5479	2.91902			70	0	30	90
	0.864956	0.199751	4.14791	6.0043	1.25625	1.24507	2.19166			60	10	40	90
	1.55833	0.349047	4.19693	0.887292	2.96535	1.3936	2.99363			80	20	60	80
	1.10249	0.032949	2.11429	0.641997		0.335989				70	0	30	100
	1.81049	0.02799	2.35664	0.902456		0.404037				70	20	40	70
	0.976047	0.170618	2.11253	3.08742		1.38972				70	30	30	80
	0.609447	0.028503	1.02504	1.24033		1.1555				80	10	40	90
	0.610894	0.132253	3.1849	2.59843		2.66386				90	10	40	70
	0.904337	0.25624	2.92408	3.48715		0.214272
	2.5015	0.282862	0.779712	0.011515		0.541038
	2.03371	0.011572	2.61983	1.43683		1.41865
	1.24878	0.31336	2.07616	0.241134		2.75262
	0.298597	0.159388		1.4065		1.26913
	1.60412	0.146105		0.463798		2.76527
	5.14881	0.249913		1.05911		1.473
	0.087904	0.141887		0.906959		3.84409
	1.72196	0.069889		0.961856		0.623009
	0.644677	0.368085		0.686576		0.680945
	2.60299	0.236516		0.921496		0.407245
	0.316268	0.250483		0.581457		0.905468
	2.41765	0.096568		2.671		0.673107
	0.167388	0.058716				1.48479
	1.77269	0.457128				0.831211
	2.93673	0.415514				0.922852
	0.09919	0.047486				0.161412
	1.75182	0.476852				1.15653
	1.57707					0.495618
	2.01679					0.235903
	2.0764					1.16085
	0.385408					0.932229
	1.66443					1.46474
	1.60959					1.6561
	0.601601					1.47014
	2.45563					1.05844
	1.28053					1.5563
	1.66137					0.762738
	0.666746					0.365101
	0.493428
	0.93667
	0.178089
	1.83749
	0.734979
	1.87976
	0.575275
	0.662067
	7.3762
	1.07016
	0.7357
	0.239766
	1.22043
	0.640629
	1.08641
	0.819513
	0.660182
	2.90945
	0.820425
	1.08607
	0.965618
	1.67129
	0.95131
	1.01972
	1.01065
	1.03351
	1.16274
	0.682699
	1.37748
	1.0009
	1.95615

## Sheet: F5
5B
	akIs201	daf-2(e1370)	unc-29(e1072)	unc-29(e1072); daf-2(e1370)
Geometric Mean	1	0.2626	3.624	0.2286
Lower 95% CI	0.6567	0.1502	2.649	0.1247
Upper 95% CI	1.523	0.4589	4.956	0.4189
N	38	37	32	29
	All Normalized Values
	akIs201	daf-2(e1370)	unc-29(e1072)	unc-29(e1072); daf-2(e1370)
	0.283073	0.151369	1.34562	0.016804
	0.186203	0.671464	19.6649	0.115718
	0.599436	0.044689	9.96735	0.320495
	4.39924	0.308642	2.41088	0.198419
	1.48858	0.702256	2.02144	0.187292
	1.54916	1.46301	14.0218	0.039602
	1.06603	0.096689	5.12244	0.247014
	1.6622	0.030156	6.57526	1.41201
	1.76066	1.41042	18.4822	0.191425
	0.054491	0.308971	17.241	0.073028
	6.74419	0.364027	1.7474	0.179567
	1.46241	0.374756	1.02411	0.087901
	0.905173	0.039245	1.76197	0.25608
	4.65584	2.297	12.3699	0.215235
	3.83706	0.061738	2.27439	0.879481
	0.095901	1.09039	1.11765	0.022671
	2.48419	0.728713	2.21814	0.389059
	0.671304	0.661704	4.67443	0.801106
	0.547828	2.16939	7.67598	0.378147
	1.31334	0.121246	2.78498	0.793161
	3.64126	0.016897	1.7795	0.325708
	0.277188	0.366017	1.41095	5.30794
	0.203614	2.28032	4.79314	0.403254
	1.3202	0.072197	3.95069	2.22947
	3.68575	3.73009	2.71549	2.14372
	1.24193	0.739609	2.886	0.668895
	0.872286	0.035436	4.39355	0.15954
	0.565433	3.94409	1.85136	0.003184
	3.50955	0.007012	3.33443	0.031375
	1.83861	0.167372	2.25009
	2.46147	0.943768	6.7129
	0.016453	0.039241	1.20431
	0.598761	0.023809
	1.38776	0.497979
	2.32415	1.18722
	1.21918	0.035858
	2.13423	0.19634
	1.24318

## Sheet: F6
6B						6D
	pzEx488	unc-31(e928)	unc-29(x29)	unc-29(x29); unc-31			twk-18(cn110ts)	twk-18(cn110ts) 4hr TS
Geometric Mean	1	0.3257	1.911	0.125		Geometric Mean	1	2.246
Lower 95% CI	0.8549	0.262	1.589	0.07208		Lower 95% CI	0.7962	1.089
Upper 95% CI	1.17	0.4049	2.299	0.2167		Upper 95% CI	1.256	4.629
N	82	58	57	21		N	24	18
	All Normalized Values						All Normalized Values
	pzEx488	unc-31(e928)	unc-29(x29)	unc-29(x29); unc-31			twk-18(cn110ts)	twk-18(cn110ts) 4hr TS
	2.00226	0.308825	0.308121	0.215446			0.768871	0.326588
	1.2899	0.231702	0.223915	0.0952219			1.0128	0.15929
	1.67053	0.131454	0.514132	0.338003			1.28939	0.196451
	0.427961	0.140209	0.410689	0.440004			0.704763	0.661781
	0.426153	0.128582	1.14421	0.401525			0.437525	0.770109
	1.27086	0.90029	0.627918	0.0891236			1.93757	1.57556
	0.921448	0.437936	1.68881	0.110556			2.12188	1.14957
	1.25714	0.058895	0.578902	0.128961			1.58343	1.36266
	1.82207	0.035136	2.4949	0.114034			0.815308	1.43058
	1.8281	0.243888	2.5374	0.471549			0.571019	7.70914
	1.0796	0.262359	3.93045	0.280993			0.5413	13.7451
	1.54433	0.732064	2.34655	0.014859			1.96881	11.4842
	0.163838	0.446013	1.39897	0.0168997			3.31213	10.6401
	0.214342	0.837798	1.90459	0.270063			1.58485	12.1975
	3.10897	1.16804	1.35313	0.226056			1.88045	4.02394
	1.29611	0.123806	1.49387	0.0157676			1.17389	5.54316
	0.427107	0.104798	2.97187	0.0122027			1.06956	5.4375
	0.293671	0.503209	2.09636	0.109532			0.58317	5.98889
	2.01523	0.325415	3.68804	0.080739			0.611532
	3.18814	0.457428	3.54196	0.36108			1.01254
	1.1735	0.261741	2.42486	0.488437			0.658104
	1.16161	0.698906	1.10936				0.9865
	3.41945	0.706305	0.784829				0.558261
	1.01005	0.248806	1.08737				0.616531
	1.38138	0.240251	4.89182
	1.84696	0.28003	3.3261
	0.938854	0.184823	5.24441
	0.605529	0.112532	2.19816
	0.773793	0.088627	1.74453
	1.87464	0.457464	4.33091
	1.5168	0.396969	2.64341
	0.398195	0.473914	3.33825
	0.42697	0.495605	2.16499
	0.367501	0.350179	2.88319
	0.40227	0.258089	4.0638
	1.49828	0.087252	2.04941
	2.40915	0.066944	2.0765
	1.21338	1.17687	4.28089
	0.643982	1.02554	4.23537
	0.567157	0.717717	1.97886
	2.07266	0.254422	2.23645
	2.06644	0.3645	3.49842
	2.1478	0.32415	1.71311
	0.366357	0.107224	2.08237
	0.669535	0.145089	2.25535
	0.427453	0.943019	2.46741
	0.215376	0.413313	1.86065
	0.847218	0.697196	0.540797
	0.690429	0.685601	3.88727
	1.23698	0.501385	3.04811
	1.20523	0.666211	3.55728
	1.4827	0.373667	2.15952
	1.74889	0.735216	1.99192
	1.17894	0.833973	2.42509
	2.08143	0.203971	1.90356
	1.95748	0.259655	1.76179
	0.601575	0.857507	1.61282
	0.183847	0.852171
	0.528468
	0.337892
	2.58114
	0.979747
	1.70332
	0.969291
	1.43838
	0.859709
	3.20484
	1.99527
	1.60987
	1.8608
	0.693231
	0.73855
	2.0901
	1.07849
	1.35587
	0.80282
	0.537256
	0.54858
	2.50391
	1.10144
	0.508618
	0.985792

## Sheet: S1
S1B			S1D				S1F				S1H
	See F1G			akIs201	unc-29(x29)			akIs201	unc-29(x29)			akIs201	unc-29(e1072)	unc-29(x29)	unc-29(x29); pzEx476	unc-29(x29); pzEx477
			Geometric Mean	1	2.024		Geometric Mean	1	1.231		Geometric Mean	1	1.165	1.542	0.689	0.7138
			Lower 95% CI	0.5802	1.187		Lower 95% CI	0.842	1.04		Lower 95% CI	0.8996	0.9741	1.372	0.5819	0.6103
			Upper 95% CI	1.724	3.45		Upper 95% CI	1.188	1.456		Upper 95% CI	1.112	1.394	1.733	0.8159	0.8348
			N	10	9		N	65	64		N	83	30	66	51	54
				All Normalized Values				All Normalized Values				All Normalized Values
				akIs201	unc-29(x29)			akIs201	unc-29(x29)			akIs201	unc-29(e1072)	unc-29(x29)	unc-29(x29); pzEx476	unc-29(x29); pzEx477
				1.83838	4.52575			1.20626	2.34501			1.33033	2.30953	1.98141	0.315321	1.0889
				2.59806	4.79906			2.51706	2.58479			0.684468	1.87149	1.06278	2.54271	1.26446
				0.447948	0.654006			0.718584	1.13072			1.28285	1.07917	1.08616	1.32032	1.03934
				0.291925	3.29392			1.25436	3.00917			1.49754	1.48025	1.24757	1.11461	0.633885
				1.04761	2.52865			1.06487	2.3446			2.24803	0.97649	0.83203	1.16715	0.332598
				0.39759	0.882446			0.224944	0.36647			1.10329	1.68058	2.3916	0.568454	0.274357
				1.11627	1.44015			0.822362	0.941968			0.675643	1.47904	1.08012	0.646227	0.838877
				2.08393	1.57282			0.947291	1.33208			0.264195	0.770051	1.86005	0.70862	0.700072
				0.909669	2.40642			0.363782	0.621777			1.30357	0.708558	1.95359	0.32707	1.10277
				1.81654				6.67242	0.804421			0.990516	0.983811	1.57481	0.513785	0.873889
								0.28601	0.977152			0.722929	0.607463	2.00869	0.620427	1.38831
								0.548056	0.915082			0.685782	1.28397	1.69888	0.607105	0.909261
								1.03895	1.16768			2.08781	1.60581	0.513082	0.464091	1.70382
								1.82016	0.906927			1.3318	1.74853	0.987888	0.388667	0.179033
								0.66492	2.05371			1.05116	2.99958	1.06557	0.686725	0.455188
								1.70633	0.860253			1.80039	1.32523	1.31242	0.221219	0.815987
								0.364839	0.481272			2.00329	2.51253	1.78295	0.661571	0.499155
								0.347399	0.290437			1.61434	1.08138	2.84563	0.931819	0.780161
								1.86927	0.735916			0.914661	1.42842	1.92193	0.127507	0.937448
								2.09651	0.731453			0.474185	1.16515	1.88976	0.566009	1.731
								0.866061	2.34313			0.668996	1.10364	2.73566	0.288073	0.605811
								1.31312	1.72563			0.408494	0.624836	1.58953	0.393391	0.677478
								0.893448	0.673917			1.48755	1.20651	1.52437	0.6887	0.676488
								2.20863	1.16557			1.65627	1.40796	1.8264	1.0756	0.775393
								2.15197	1.08365			0.869211	0.999509	1.71906	1.35249	0.796095
								1.96049	0.61819			1.46678	0.546519	1.78094	1.02219	0.330856
								1.60909	7.01659			1.1273	1.55213	0.726157	0.651354	0.976313
								0.300406	0.457952			0.845429	0.454219	0.740696	1.57455	1.23034
								1.7155	5.78092			0.963098	0.433454	0.773595	1.62146	0.251717
								0.549942	0.828106			0.346831	1.42807	0.79024	0.228228	1.5006
								0.649593	2.91016			1.95037		2.31404	0.834687	0.61181
								0.845413	1.66637			1.05573		1.80835	1.42467	1.28616
								1.13092	2.49193			0.755718		1.44426	0.729879	1.53316
								4.35392	1.11181			0.656141		1.48187	0.77295	0.490592
								0.413634	3.78764			0.560937		2.07076	1.25898	0.615222
								0.308105	0.63427			0.664486		1.89635	0.768821	0.66585
								2.8733	0.615959			1.318		1.72551	0.96523	0.647324
								0.535534	1.23151			1.45351		2.86899	0.442501	0.496208
								0.533695	3.49318			1.37164		2.70166	1.51197	0.40017
								2.0315	1.0786			0.51021		1.99783	0.546233	0.199742
								0.997313	0.614313			1.29435		0.380119	0.946042	0.354327
								1.32431	0.792863			1.39827		0.61662	0.280447	0.546595
								0.922184	0.897015			0.519768		0.727246	0.708942	1.14793
								1.02505	1.66766			1.15423		0.839707	0.489473	0.506866
								1.55825	1.67735			1.65317		1.64355	0.491906	0.601821
								1.19583	2.98505			1.71723		2.25037	1.2626	0.351532
								0.743784	1.53095			0.949099		1.10746	1.14538	0.685509
								1.51941	1.53007			0.691298		2.46217	0.381728	0.612376
								1.9314	3.37435			1.24075		3.30525	1.65311	0.963323
								0.412975	3.93736			1.22076		1.36355	0.662683	0.520651
								0.553366	0.706581			0.639828		2.74525	0.735484	3.63097
								0.974595	0.352482			0.300693		2.21143		1.18788
								0.795215	0.707311			0.721154		2.78381		0.75425
								2.16317	1.22119			1.07892		1.96895		1.11499
								1.02345	1.10823			1.63051		2.84806
								0.270111	0.787949			0.93657		3.12111
								0.897704	0.898087			0.444263		1.10164
								0.952413	0.646207			1.0612		0.980454
								1.67193	1.15978			2.45481		1.793
								0.674365	1.4457			0.89653		2.82252
								1.11652	1.65454			1.51484		2.11023
								1.55894	1.75072			1.78078		1.10605
								1.53476	1.44392			0.80726		1.20209
								0.684359	1.61859			0.839953		1.88897
								2.05255				0.465551		2.30705
												1.07182		1.1261
												2.51463
												0.693703
												1.40298
												1.20775
												1.1063
												0.84872
												1.06496
												1.12195
												1.04346
												0.747255
												2.26007
												0.738097
												0.441598
												1.16652
												1.33776
												1.24662
												0.797657

## Sheet: S2
S2C
	akIs237	unc-29(x29)	unc-54(e1301ts) 4hr TS
Geometric Mean	1	1.348	1.498
Lower 95% CI	0.7982	0.8778	1.207
Upper 95% CI	1.253	2.07	1.86
N	33	27	26
	All Normalized Values
	akIs237	unc-29(x29)	unc-54(e1301ts) 4hr TS
	2.27388	0.404152	2.72382
	0.734308	1.03988	1.47021
	2.91278	0.416275	1.65128
	1.50994	0.518136	2.19791
	2.06549	1.31288	1.49192
	0.331196	1.85753	1.40192
	0.50021	0.7913	1.67446
	0.92026	0.443525	1.50739
	0.432429	0.353035	0.52744
	0.728002	0.302388	1.8814
	1.42972	0.512499	2.92166
	1.37414	1.76705	2.33201
	0.524981	0.709491	1.86882
	3.48235	0.219517	3.24973
	1.29865	0.501758	3.17932
	0.402147	1.6675	0.379607
	0.46426	2.23905	1.1692
	1.57736	3.06891	1.29126
	1.58687	2.17747	0.95675
	0.566684	1.7222	1.95962
	0.770013	3.77421	1.0309
	1.37103	4.57155	0.76216
	3.66718	3.75752	0.787011
	0.411719	8.15421	2.7694
	0.697651	3.99986	1.40741
	1.15111	6.96347	1.40925
	0.98072	8.54487
	0.861598
	1.02083
	0.581021
	1.68768
	1.01252
	1.01437

## Sheet: S3
S3
	pzIs46	unc-29(x29)
Geometric Mean	1	1.11
Lower 95% CI	0.9099	1.017
Upper 95% CI	1.099	1.211
N	23	32
	All Normalized Values
	pzIs46	unc-29(x29)
	1.03933	0.711879
	1.18352	1.00405
	0.962723	1.06398
	0.875725	0.840967
	0.87736	1.03093
	1.09906	1.16381
	1.29152	1.1878
	1.40584	0.772487
	1.01657	1.03707
	0.99497	0.938096
	1.35827	1.40205
	1.15112	1.38366
	1.30867	0.88008
	0.811042	1.55329
	0.747156	0.863072
	0.851414	1.83467
	0.925604	1.16974
	0.941184	0.945066
	1.01634	1.04283
	0.648565	1.2287
	1.26555	1.08644
	1.09861	1.04302
	0.646051	1.8021
		0.766262
		1.02805
		1.04751
		1.178
		1.29759
		1.19703
		1.7881
		0.935457
		1.33384

## Sheet: S4
S4	myo-3p::HisCl
	0hr	0.5hr	1hr	2hr	4hr
Geometric Mean	1.594	2.605	4.819	3.784	6.775
Lower 95% CI	1.131	1.372	2.981	2.256	3.825
Upper 95% CI	2.246	4.947	7.79	6.346	12
N	45	21	19	33	16
	All Normalized Values
	myo-3p::HisCl
	0hr	0.5hr	1hr	2hr	4hr
	0.16435	0.61372	3.89002	0.64718	7.99259
	1.39521	0.8255	11.6246	5.1079	0.42352
	0.915	9.16933	11.0496	2.77219	21.1554
	3.04122	2.34017	7.78085	0.1266	13.6113
	0.96625	0.76486	18.6619	3.27841	20.3651
	0.1112	0.24079	24.5869	9.27945	7.53978
	3.05041	4.31896	10.2251	2.28284	12.2282
	0.95446	3.03148	5.12166	0.06312	2.99321
	1.77136	4.75738	6.25624	3.13039	6.20314
	0.7367	4.58517	2.44606	0.39892	5.16497
	2.08446	0.3666	2.70281	2.08932	0.85138
	3.2234	0.14071	1.48007	8.45602	14.0171
	5.322	1.66871	1.60432	8.21833	11.4538
	0.72138	19.1379	1.57413	14.7094	8.35362
	4.12988	8.00002	12.0835	21.3509	9.72156
	1.42154	4.07513	3.34889	25.0365	10.1072
	7.12927	1.52627	0.52125	0.95549
	4.84241	6.80687	8.66721	33.9907
	0.68918	13.3878	3.58305	3.37913
	1.56042	17.4639		5.60001
	0.959	7.24218		7.07989
	0.12548			3.76539
	0.51466			2.37647
	3.43318			3.1151
	0.55685			6.19754
	2.27461			13.8072
	0.29803			20.3201
	0.67208			7.65016
	2.78942			2.82693
	1.62376			4.12305
	0.17435			0.48961
	2.5289			16.1103
	2.36504			10.9726
	1.65455
	1.07112
	8.89603
	15.0987
	8.24222
	2.31509
	0.77043
	2.9442
	4.42119
	3.5356
	6.47016
	3.33032

[truncated: 1 more sheets: S5]
